# Supplementary material for: The adapted French version of the Academic and Athletic Identity Scale (AAIS-FR): Evidence of validity and reliability and relationships with sport well-being
Source: PLoS One. 2024 May 8;19(5):e0298872. doi: 10.1371/journal.pone.0298872 (PMC11078428; doi:10.1371/journal.pone.0298872)
Supplement: S1 Data — (XLSX) [file pone.0298872.s002.xlsx]

## Sheet: Feuille 1
Gender	Age	Level of study	AcadDisciplines	SportType	CompetLevel	TimeAcad	TimeSport	Satisf Sport Result	Satisf Acad Result	ACI1	ACI2	ACI3	ACI4	ACI5	ATI1	ATI2	ATI3	ATI4	ATI5	ATI6	AcadID	AthlID	ABO-RSA1	ABO-NF1	ABO-RSA2	ABO-NF2	ABO-PE5	ABO-PE1	ABO-NF3	ABO-PE2	ABO-RSA3	ABO-PE3	ABO-NF4	ABO-PE4	ABO-RSA4	ABO-NF5	AEQ-Conf1	AEQ-Conf2	AEQ-Conf3	AEQ-Conf4	AEQ-Ded	AEQ-Ded2	AEQ-Ded3	AEQ-Ded4	AEQ-Vig1	AEQ-Vig2	AEQ-Vig3	AEQ-Vig4	AEQ-Ent1
1	2	2	1	2	2	40	14	6	6	4	3	3	3	1	6	6	5	6	6	6	2.8	5.8	3	2	2	2	2	3	3	2	2	3	1	3	2	3	4	3	3	4	5	5	5	4	3	4	5	4	5
0	2	2	1	1	3	37	14	5	5	4	4	5	5	4	6	6	6	6	5	5	4.4	5.7	3	2	2	1	3	3	3	3	2	2	1	1	1	2	5	4	4	4	5	5	5	5	4	4	4	4	5
0	2	2	1	2	2	25	7.5	6	4	4	5	4	5	3	5	5	4	4	6	5	4.2	4.8	2	4	2	3	3	2	3	3	1	1	1	1	1	3	3	4	4	5	5	4	4	5	4	4	3	4	3
0	3	2	1	1	2	14	4	3	3	2	2	2	2	2	5	5	5	5	2	3	2	4.2	3	4	2	4	4	4	4	4	4	4	1	4	4	4	4	5	5	5	4	5	5	5	4	4	4	4	4
0	1	1	1	1	2	30	8.5	5	5	5	4	5	5	4	5	5	6	5	5	5	4.6	5.2	2	1	3	2	3	2	1	2	2	1	1	1	2	1	3	4	4	4	4	4	4	4	4	4	4	4	4
0	2	2	1	1	1	35	6	5	5	6	6	5	5	3	5	6	6	4	5	2	5	4.7	4	3	2	1	2	3	4	1	1	3	1	3	1	1	4	4	4	4	3	3	3	4	4	4	5	4	5
0	2	2	1	2	1	43	13	4	3	3	2	2	1	1	2	4	5	4	3	5	1.8	3.8	3	2	2	4	4	4	1	3	2	2	1	2	4	2	4	4	4	2	4	4	4	4	3	3	3	4	4
1	1	1	1	1	1	15	8	3	4	2	3	3	3	1	5	5	6	6	6	5	2.4	5.5	3	2	3	1	3	3	2	3	2	3	1	3	3	2	4	4	4	4	4	4	3	4	3	4	3	4	5
0	2	2	1	1	1	30	6	6	5	4	4	5	6	3	4	5	5	4	5	5	4.4	4.7	3	1	2	2	3	2	3	2	2	2	1	1	2	1	3	4	4	3	3	4	3	4	3	3	4	4	4
0	2	1	1	1	2	25	4	7	3	3	1	2	2	1	6	6	6	6	6	6	1.8	6	2	3	1	3	3	3	3	3	3	3	2	3	3	3	5	5	5	5	5	5	5	5	5	5	5	5	5
1	3	2	1	3	2	31	8.5	3	4	3	2	2	2	1	4	3	6	6	3	2	2	4	5	4	3	4	2	3	4	2	5	2	4	2	3	4	5	4	3	2	3	5	4	3	2	3	3	4	5
1	2	2	1	3	2	37	6	2	4	5	3	4	5	4	4	4	6	6	3	4	4.2	4.5	3	4	2	3	4	4	4	4	4	4	1	4	3	4	4	4	4	4	4	5	4	5	4	4	5	4	4
0	2	2	1	1	1	30	6	6	5	4	4	4	4	4	4	4	5	6	5	5	4	4.8	3	3	2	2	3	3	1	2	2	1	1	1	1	2	4	4	4	3	5	5	5	5	4	4	4	4	4
1	2	1	2	3	2	14	10	2	2	3	3	2	3	1	5	5	6	4	2	3	2.4	4.2	1	5	4	5	4	4	3	2	2	2	4	2	2	4	4	4	4	4	3	3	3	3	3	2	2	3	3
1	2	2	2	1	2	25	15	5	6	3	3	4	4	3	5	5	5	6	4	5	3.4	5	3	1	2	2	3	3	3	2	2	3	1	2	2	2	4	4	4	4	4	5	5	5	4	4	4	4	5
1	2	1	1	1	2	38	12	5	6	5	5	5	5	3	5	5	5	6	4	5	4.6	5	4	3	2	2	3	3	1	3	2	3	1	3	2	1	4	5	5	5	4	4	4	3	3	3	3	4	3
1	1	1	1	2	3	25	10	5	3	3	2	2	2	2	5	5	6	6	5	5	2.2	5.3	3	2	2	1	2	3	2	2	3	3	1	2	2	2	4	5	5	4	5	5	5	5	4	4	5	4	5
0	3	2	1	1	3	15	18	6	5	4	4	4	4	4	5	6	6	5	6	6	4	5.7	3	3	2	3	3	3	3	3	3	3	1	3	3	3	4	4	4	4	4	4	4	4	4	4	4	4	4
1	3	2	2	1	3	16	10	5	4	4	5	5	4	2	6	6	4	5	6	6	4	5.5	3	1	2	2	2	2	2	2	3	2	1	2	2	3	4	4	4	4	4	4	4	4	4	4	4	4	5
0	1	1	1	2	3	30	10	7	4	5	2	4	4	4	1	1	1	1	2	2	3.8	1.3	2	1	1	1	3	4	3	3	1	4	1	4	4	2	5	5	5	5	5	5	5	5	4	4	3	4	5
1	4	4	2	1	2	40	15	2	6	6	5	4	4	4	6	5	6	4	5	5	4.6	5.2	3	3	2	3	4	4	3	3	2	3	2	3	3	4	3	3	2	2	5	4	5	5	4	4	4	4	5
0	2	1	1	1	2	25	30	6	6	4	4	4	4	2	4	3	6	6	5	4	3.6	4.7	2	3	2	2	3	4	2	1	1	1	1	1	2	3	4	4	4	3	5	5	1	4	5	5	5	5	5
1	2	2	2	1	2	26	12	3	5	6	4	4	5	4	5	5	5	5	3	3	4.6	4.3	3	2	3	1	4	3	3	4	2	3	1	3	2	2	3	3	3	2	5	5	5	5	3	3	4	5	4
0	1	1	2	1	3	23	23	5	6	5	4	5	4	4	5	5	5	5	4	5	4.4	4.8	2	2	3	2	3	1	3	2	1	1	1	2	1	1	4	4	5	4	5	5	5	5	3	3	3	2	4
1	2	1	2	3	2	21	16	4	3	5	3	3	3	2	5	5	5	6	5	5	3.2	5.2	2	1	2	2	2	2	2	3	1	2	1	2	2	3	5	5	5	5	5	5	5	5	5	5	5	5	5
1	3	2	2	1	3	25	8	3	3	2	2	2	2	1	4	4	6	6	3	4	1.8	4.5	3	3	3	1	2	2	2	3	4	1	1	2	3	4	3	3	3	3	2	4	2	4	3	4	5	3	4
0	2	1	1	1	3	46	11.5	6	4	5	5	4	4	4	6	5	6	6	6	6	4.4	5.8	2	4	2	5	5	3	4	3	1	2	4	3	2	1	4	5	5	4	4	3	4	4	3	4	4	4	5
0	3	4	2	1	2	37	13	4	5	4	4	3	4	4	4	4	4	4	4	5	3.8	4.2	3	4	3	4	4	4	4	4	3	4	2	4	4	4	3	4	4	3	3	4	3	3	3	3	4	2	4
0	2	2	2	3	2	30	7	4	5	6	6	6	6	5	6	6	6	5	4	6	5.8	5.5	3	2	3	1	4	4	3	4	3	3	1	4	3	1	3	3	3	2	4	4	4	4	2	2	2	3	4
1	3	3	2	3	2	27	8	6	2	2	2	2	2	1	5	5	5	6	5	5	1.8	5.2	4	2	2	1	4	4	3	3	2	2	1	1	1	2	4	4	4	4	4	5	5	5	4	4	4	4	5
0	1	1	2	1	3	17	20	2	4	6	4	4	4	3	6	6	6	6	4	4	4.2	5.3	4	4	4	3	2	2	3	2	4	2	2	2	4	4	2	2	3	3	5	5	5	5	4	4	3	3	4
1	3	3	1	1	3	13	18	6	6	5	5	6	4	3	6	6	5	5	6	6	4.6	5.7	2	2	2	1	2	2	2	2	1	1	1	1	1	1	5	5	5	5	5	5	5	5	5	5	5	5	5
1	2	2	1	3	2	6	14	6	6	4	4	4	4	3	5	5	5	5	5	5	3.8	5	3	2	2	3	3	3	3	3	3	3	2	3	3	3	4	4	4	4	4	4	4	4	4	4	4	4	4
1	2	2	2	1	2	23	13	6	4	3	2	5	4	4	6	6	6	6	5	5	3.6	5.7	4	2	1	1	1	1	1	1	1	2	1	1	1	2	5	4	4	5	5	5	5	5	4	4	4	4	4
0	2	1	1	2	2	0		6	5	5	5	5	5	5	6	6	6	6	6	6	5	6	2	2	2	2	2	3	3	3	3	3	2	3	3	3	4	4	4	4	4	5	4	4	4	4	4	4	4
1	3	2	2	1	3	20	19	6	5	4	5	5	4	6	6	5	6	4	5	6	4.8	5.3	2	2	2	1	2	1	1	1	1	1	1	1	1	1	4	4	5	4	5	4	4	5	4		5	4	4
0	3	2	2	1	3	17	25	4	5	5	6	4	5	5	6	6	6	6	5	6	5	5.8	2	1	2	3	3	3	3	3	2	2	1	2	2	1	4	5	5	5	5	5	5	4	4	4	5	4	3
1	3	1	1	1	3	7	20	5	4	4	3	3	5	2	6	6	6	6	6	6	3.4	6	2	3	2	3	3	3	2	3	2	2	1	2	1	3	5	5	5	5	5	5	5	5	5	5	5	5	5
0	3	1	2	1	2	19	14	5	5	5	3	5	6	5	6	6	5	5	6	6	4.8	5.7	2	3	2	3	4	4	4	4	4	4	1	3	2	3	4	4	4	3	4	5	5	5	3	3	3	4	5
0	5	3	1	3	2	32	15	4	3	4	2	3	3	2	4	4	4	5	3	3	2.8	3.8	3	3	3	2	4	4	2	3	3	3	1	3	2	4	4	4	3	3	4	4	4	4	3	4	4	3	4
0	3	1	1	1	3	60	45	7	2	1	1	1	1	1	4	4	4	6	6	6	1	5	2	1	2	3	3	4	4	3	1	2	1	3	2	3	4	5	5	3	4	3	4	5	5	5	5	3	5
1	4	4	1	3	2	14	15	3	3	4	2	3	2	1	5	4	6	6	3	3	2.4	4.5	3	2	3	3	4	4	3	4	2	3	1	3	2	4	4	4	4	4	4	4	4	5	3	3	3	4	5
1	4	3	1	3	2	6	16	4	6	5	6	5	5	5	6	6	6	5	5	6	5.2	5.7	2	1	2	3	3	3	2	2	2	1	1	2	1	4	5	5	5	5	5	5	5	5	4	4	4	4	5
1	4	2	1	1	3	0.25	15	5	4	2	1	2	2	1	6	6	5	6	5	5	1.6	5.5	3	2	3	1	3	3	2	2	2	3	1	3	2	3	4	4	5	5	5	5	5	5	5	5	4	4	4
0	4	3	2	1	3	4	17	5	5	1	4	4	4	1	6	6	6	6	6	6	2.8	6	4	1	2	1	3	1	1	1	1	1	1	1	1	1	5	5	5	5	5	5	5	5	3	3	5	3	5
1	3	2	1	1	2	8	17	3	5	4	4	4	4	1	6	6	6	6	6	6	3.4	6	2	3	2	1	2	1	2	1	2	1	1	1	2	2	4	4	4	4	5	5	5	5	4	4	4	5	5
1	2	1	2	1	2	29	20	3	4	4	4	4	5	5	5	5	5	5	3	4	4.4	4.5	4	4	3	4	4	4	4	3	4	4	4	4	3	4	2	3	3	3	4	4	4	4	4	4	4	4	4
0	2	1	2	3	2	0		3	4	4	4	4	4	3	4	4	4	4	3	4	3.8	3.8	3	3	3	3	3	3	4	4	4	4	2	3	4	3	4	4	3	4	4	4	4	4	4	4	4	4	4
0	3	2	2	2	3	31.5	15	5	6	5	5	6	5	5	5	5	5	6	5	5	5.2	5.2	3	2	3	3	4	4	3	3	2	3	1	2	3	3	3	3	3	3	5	5	4	5	4	4	4	4	5
0	4	5	2	1	2	45	9	5	4	4	3	4	4	2	4	4	5	4	4	4	3.4	4.2	4	3	3	4	4	4	4	3	3	3	4	4	4	4	2	2	2	2	3	5	5	5	3	3	3	4	4
1	4	3	2	1	3	16	22	6	6	4	4	4	5	3	5	5	5	6	5	5	4	5.2	3	2	2	2	3	4	2	4	3	4	2	4	2	2	4	4	4	4	4	4	4	5	4	4	5	4	3
1	2	2	2	3	3	17	15	5	6	4	5	5	4	4	6	6	6	6	6	6	4.4	6	3	1	2	1	2	2	2	2	3	2	1	2	1	3	5	5	4	4	5	5	5	5	5	5	5	5	5
1	2	2	1	3	2	10.5	12	4	5	3	2	5	2	1	5	5	4	5	2	3	2.6	4	3	2	3	4	3	3	1	3	4	4	1	3	4	4	4	4	4	2	3	4	4	4	5	2	4	5	5
0	2	1	2	1	2	23	15	5	6	5	5	5	5	5	4	4	4	5	5	4	5	4.3	3	2	2	2	4	3	3	3	3	3	1	3	2	2	3	4	4	3	4	4	3	4	3	3	3	3	4
1	3	1	2	1	3	33	12	6	4	3	3	3	3	1	6	6	6	6	6	6	2.6	6	1	1	1	1	1	1	3	1	3	1	1	1	1	1	4	5	5	5	5	5	5	5	5	5	5	5	5
1	5	5	2	3	2	25	13	5	6	5	4	4	4	4	4	5	5	6	4	4	4.2	4.7	3	1	2	3	2	2	1	3	2	2	1	1	2	3	4	4	4	4	4	4	4	4	4	4	4	4	5
1	2	2	2	1	2	25	10	4	5	6	5	4	4	4	4	3	4	5	4	4	4.6	4	5	4	4	4	4	3	3	3	4	3	2	3	4	4	2	2	2	2	4	4	4	4	3	3	3	4	4
0	4	3	1	1	3	3	25	5	4	4	3	3	5	2	6	6	6	6	6	6	3.4	6	3	3	2	3	4	4	2	3	2	3	2	3	2	3	4	4	4	4	5	5	5	5	4	4	5	4	5
1	3	1	1	1	3	7	25	6	7	4	3	5	4	3	6	6	6	6	5	5	3.8	5.7	2	1	3	1	1	1	1	1	1	1	1	1	1	1	4	4	4	3	5	5	5	5	5	5	5	5	5
1	3	2	1	1	2	14	11	4	5	4	4	6	6	4	6	6	6	6	5	5	4.8	5.7	2	1	2	3	4	4	4	4	2	4	1	3	3	2	4	4	4	4	4	4	4	4	4	4	5	4	4
1	1	1	1	1	3	10	15	4	5	5	3	3	4	3	5	5	5	5	5	5	3.6	5	4	2	3	2	3	3	3	3	2	2	2	2	3	3	5	5	5	5	5	5	5	5	5	5	5	5	5
0	5	2	2	1	3	8.5	21	5	6	4	3	3	3	2	5	5	5	5	5	5	3	5	3	3	3	3	2	1	2	2	2	2	1	1	3	3	3	3	4	3	4	4	4	4	3	3	3	4	3
1	2	1	2	1	3	15	10	5	4	5	4	5	6	5	4	5	6	6	2	4	5	4.5	2	2	2	3	1	1	1	1	3	1	1	1	2	1	3	3	4	2	4	5	5	5	4	4	4	4	5
0	3	3	1	3	2	20	10	3	5	5	5	5	6	1	4	4	5	5	5	6	4.4	4.8	2	4	3	4	3	2	1	1	1	1	1	1	2	3	2	3	3	4	2	3	2	2	3	2	3	2	2
1	3	2	2	1	3	8	15	6	4	3	3	5	5	1	6	6	6	6	6	6	3.4	6	1	1	1	1	1	2	1	1	1	1	1	1	1	1	4	5	5	5	5	5	5	5	5	5	5	5	5
0	3	4	2	3	2	39	12	5	6	6	5	6	6	6	5	5	6	6	4	5	5.8	5.2	3	4	2	4	5	5	4	4	3	4	3	5	2	4	5	5	4	4	5	5	5	4	3	3	4	4	5
0	3	2	2	1	3	20	15	5	6	5	5	5	5	5	6	6	5	4	6	6	5	5.5	3	2	2	2	3	4	4	2	2	1	1	1	2	4	4	4	3	3	5	5	5	5	4	3	3	4	4
0	3	3	2	3	2	41	20	4	5	6	6	6	5	4	6	6	6	6	6	6	5.4	6	3	3	3	4	3	4	3	3	2	2	3	3	3	3	4	4	5	4	3	4	3	3	2	2	4	3	4
1	3	3	2	1	3	10	32	5	4	2	5	5	3	1	6	6	6	6	6	6	3.2	6	3	3	2	3	4	4	3	3	2	3	2	3	3	3	4	4	4	4	4	5	5	5	3	3	3	3	4
0	5	5	1	1	3	45	15	3	5	5	4	4	4	3	6	6	6	6	6	6	4	6	4	3	2	4	4	4	4	4	2	4	2	4	3	4	3	3	3	3	5	5	5	5	3	3	3	4	2
1	2	2	2	1	3	15	20	3	5	6	6	6	5	3	6	6	6	2	5	6	5.2	5.2	3	3	4	4	3	2	2	3	4	3	3	2	4	3	3	3	3	2	4	4	4	4	4	4	4	4	4
0	2	2	1	1	3	10	36	4	5	5	5	5	4	3	4	4	5	5	4	3	4.4	4.2	3	4	3	2	4	3	2	4	2	3	1	3	2	3	4	4	4	4	4	4	4	5	3	4	4	3	5
1	2	1	1	3	3	8	15	3	3	2	3	2	3	1	5	5	6	6	5	4	2.2	5.2	3	2	2	2	3	3	4	3	2	3	1	3	2	2	4	4	5	4	4	4	4	3	3	3	3	3	4
1	2	2	1	3	2	25	6	4	4	2	2	3	3	1	6	6	6	5	6	6	2.2	5.8	3	2	3	1	2	3	3	2	2	2	1	1	2	3	3	3	4	3	3	4	3	4	4	4	4	4	5
1	2	2	1	1	3	15	35	6	7	5	5	6	4	6	6	6	6	6	6	6	5.2	6	1	3	1	1	1	1	1	1	1	3	1	4	1	2	5	5	5	5	5	5	5	5	4	4	5	5	5
1	2	1	1	1	3	40	20	6	4	3	3	4	4	1	6	6	6	6	6	6	3	6	3	2	4	3	4	4	4	4	4	4	1	3	3	1	4	4	4	4	4	4	4	4	2	2	3	3	4
1	3	1	1	1	3	1	30	5	5	2	4	3	4	1	6	6	6	6	6	6	2.8	6	3	4	2	3	3	3	3	3	3	3	2	3	3	3	4	4	4	4	4	4	4	4	4	4	4	4	4
1	2	1	2	3	3	33	12	5	6	6	6	6	5	5	6	6	6	5	6	6	5.6	5.8	3	1	2	1	2	2	1	2	3	2	1	2	1	3	4	4	3	4	5	5	5	5	4	4	5	3	5
0	3	2	1	1	3	4	8.5	6	7	4	5	5	4	4	6	6	6	6	6	6	4.4	6	2	2	2	1	1	2	2	2	1	1	1	1	1	1	4	4	5	5	5	5	5	5	5	5	5	5	5
1	2	1	2	3	2	19	10	4	5	4	4	5	6	3	6	6	6	6	6	6	4.4	6	3	3	5	3	2	2	1	1	2	1	1	1	1	1	1	5	3	3	5	5	5	5	5	5	5	5	5
0	3	2	1	1	3	20	8	5	5	4	4	4	5	2	5	5	6	6	5	5	3.8	5.3	3	3	2	2	2	1	2	2	3	2	1	2	2	3	3	3	3	3	4	4	4	5	4	4	4	5	4
1	2	3	2	2	3	30	10	7	6	5	5	5	4	5	4	5	4	3	5	6	4.8	4.5	5	2	4	1	4	4	3	3	5	3	2	5	1	2	3	3	3	4	5	5	5	5	2	2	2	2	2
0	2	2	1	1	1	55	7	5	6	5	5	6	5	5	4	3	6	4	4	3	5.2	4	3	3	3	2	3	3	3	3	3	2	1	3	3	3	4	4	4	4	3	4	3	4	3	3	3	3	4
0	3	3	1	1	3	35	10	6	5	5	4	4	4	4	5	5	5	5	5	5	4.2	5
1	3	2	1	1	3	30	20	3	6	4	4	5	4	3	5	6	6	6	4	5	4	5.3	3	1	2	2	4	3	3	4	2	4	1	3	1	2	4	4	5	5	5	5	4	5	3	3	5	4	4
1	4	5	1	3	2	30	12	5	6	5	5	5	5	3	5	5	5	3	5	5	4.6	4.7
1	3	3	2	2	2	21	18	3	5	5	4	4	4	2	5	6	5	6	5	5	3.8	5.3	3	2	4	4	3	4	4	2	3	2	2	2	4	5	4	4	5	4	4	5	5	5	4	4	5	4	5
0	3	2	2	1	3	22	20	2	4	4	2	1	2	1	3	2	1	6	2	1	2	2.5	3	3	1	2	4	5	5	5	5	5	3	5	5	5	2	2	3	1	2	2	1	3	4	4	5	3	5
0	4	4	2	2	3	33	9	6	6	6	6	6	4	3	6	6	6	6	6	6	5	6	3	4	3	4	3	4	4	3	1	3	2	4	4	5	4	4	4	3	5	5	5	5	3	4	4	4	3
0	2	2	1	1	3	28	32	6	5	5	4	5	5	3	6	6	6	6	6	6	4.4	6	3	1	2	2	3	4	3	3	2	4	1	3	2	3	4	4	4	4	5	5	5	5	4	4	4	4	4
1	4	3	1	1	2	20	10	6	6	4	3	4	1	1	6	6	6	5	6	6	2.6	5.8	2	1	2	1	3	3	1	2	1	2	1	2	1	1	5	5	5	5	4	5	5	5	4	4	4	4	5
0	2	1	1	1	3	9	10	5	4	4	5	5	5	3	5	6	6	6	6	6	4.4	5.8	3	1	3	1	3	2	1	2	2	1	1	1	2	1	4	4	4	4	4	5	5	5	3	3	3	2	4
0	2	2	1	1	2	20	12	4	4	3	2	3	3	1	4	3	4	5	4	4	2.4	4	4	3	3	4	2	2	3	2	2	2	1	2	3	3	4	4	4	3	3	3	3	4	3	3	3	3	3
1	2	2	2	1	3	20	12	6	5	3	4	3	4	2	4	4	5	4	5	3	3.2	4.2	3	1	2	2	2	3	2	3	1	2	1	1	1	1	3	4	4	4	5	5	5	5	5	4	5	5	5
0	2	2	1	1	2	10	20	3	6	3	3	4	4	3	5	6	6	6	6	6	3.4	5.8	3	2	3	2	3	3	2	3	3	3	1	3	3	2	3	3	4	3	3	3	4	5	3	3	3	3	3
1	2	1	2	2	2	28	12	5	5	5	5	5	5	5	5	5	5	5	5	5	5	5	3	3	2	3	3	3	3	3	3	3	3	3	3	3	3	3	3	3	3	3	4	4	4	4	4	4	4
1	3	2	2	1	2	22	12	7	4	3	2	4	4	3	5	5	5	6	6	6	3.2	5.5	2	1	2	1	2	3	3	2	1	2	1	2	1	1	5	5	3	2	5	5	4	4	5	4	4	4	5
1	1	1	1	1	2	20	10	6	6	4	4	4	4	4	5	5	5	5	5	5	4	5	2	1	2	1	2	1	1	1	1	1	1	1	1	1	4	4	4	4	4	4	4	4	4	4	4	4	4
0	2	1	1	3	3	30	5	5	7	4	5	6	5	4	4	5	4	5	5	5	4.8	4.7	2	1	3	1	2	1	1	1	1	1	1	1	1	1	3	4	4	3	4	5	4	5	4	4	4	3	4
0	2	2	1	3	2	47	20	4	4	5	4	5	4	4	5	5	5	5	5	5	4.4	5	3	3	3	3	4	4	2	3	3	3	1	2	2	3	2	3	3	3	3	3	3	3	2	4	3	4	4
0	2	1	2	1	3	44	12	5	5	4	6	5	6	6	6	6	6	6	5	5	5.4	5.7	4	3	3	4	4	4	4	4	2	3	2	3	3	4	4	3	3	2	5	5	5	5	4	3	4	4	5
1	2	2	1	2	3	25	14	5	4	2	3	3	3	2	5	5	5	5	5	5	2.6	5	1	1	1	3	2	3	1	1	2	3	1	2	2	1	5	4	5	4	5	5	5	5	4	4	4	5	5
1	4	5	2	3	2	35	7	5	4	2	2	3	2	1	4	4	4	5	4	4	2	4.2	3	2	3	2	3	3	2	2	3	3	1	3	2	2	4	4	4	4	4	4	4	4	4	4	4	4	4
1	2	2	1	3	1	35	12	5	5	4	3	4	4	3	5	5	5	5	4	5	3.6	4.8	1	3	2	3	2	1	3	2	2	2	2	2	1	2	4	4	4	4	4	4	4	3	3	3	4	4	4
0	2	1	1	1	3	40	20	1	7	4	4	4	4	3	5	5	6	6	2	2	3.8	4.3	5	2	4	3	3	4	4	3	3	4	1	3	4	2	1	1	1	1	4	4	4	4	3	3	3	2	5
0	2	1	1	1	3	8	15	6	1	2	1	3	2	1	6	6	6	6	6	6	1.8	6	2	2	2	2	1	3	2	2	2	2	2	2	2	2	3	4	4	4	4	4	4	4	3	3	4	3	5
1	3	2	2	1	2	16	12	3	6	5	4	4	4	4	6	6	6	5	6	6	4.2	5.8	3	1	3	2	2	2	2	2	2	2	1	1	1	2	3	3	2	3	3	3	3	3	3	4	3	3	4
1	3	2	2	1	2	20	22	6	3	3	4	6	2	2	6	6	6	4	5	6	3.4	5.5	3	3	2	3	4	4	3	4	2	4	2	4	2	2	5	5	5	5	5	5	5	5	3	3	3	3	5
0	3	2	2	1	2	18	13	5	5	4	4	3	3	2	4	4	4	6	4	4	3.2	4.3	2	1	2	1	4	4	3	4	2	3	1	4	1	2	4	3	4	3	4	4	4	4	3	3	3	4	5
1	1	1	1	1	2	30	10	5	6	5	5	5	6	6	5	5	6	5	4	4	5.4	4.8	1	1	3	2	2	4	3	3	2	3	1	3	1	2	4	4	4	5	5	5	5	5	3	4	5	4	5
1	2	1	1	3	1	28	4	5	7	5	6	6	5	6	4	5	6	5	6	6	5.6	5.3	3	4	3	4	3	3	4	2	2	2	4	2	4	4	3	4	3	3	5	5	5	5	5	4	5	4	3
1	1	1	1	3	2	40	6	6	6	4	4	4	4	2	4	4	4	4	3	5	3.6	4	3	3	2	2	3	4	2	2	3	2	1	3	2	2	4	3	3	3	4	4	4	4	4	4	4	4	5
1	2	1	1	1	2	35	5	4	4	4	5	4	2	2	3	3	3	5	6	5	3.4	4.2	2	4	2	3	3	3	2	3	2	2	2	2	2	2	4	4	4	4	3	4	3	2	4	4	4	4	3
0	2	1	1	1	2	35	10	2	5	5	5	4	5	6	6	6	6	5	5	5	5	5.5
0	2	1	1	3	2	27	15	5	4	4	4	5	4	3	6	6	6	6	5	5	4	5.7	2	2	2	1	3	3	2	3	1	2	1	2	1	1	5	5	4	5	5	5	5	5	4	4	4	4	5
1	2	1	1	2	2	25	7.5	2	5	5	5	6	6	6	6	6	6	6	6	6	5.6	6	4	3	4	2	3	4	4	4	4	4	2	3	5	3	3	3	3	3	5	5	4	5	4	4	4	4	5
0	2	1	1	3	1	24	4.5	5	5	4	5	5	4	4	4	5	6	6	4	5	4.4	5	1	1	2	2	2	3	1	2	2	3	1	2	1	2	4	4	4	4	3	3	4	5	4	4	3	5	3
0	2	1	1	1	1	30	5	5	5	5	5	5	5	3	5	5	5	5	5	5	4.6	5	3	4	2	3	3	3	3	3	3	3	2	2	2	3	4	5	4	4	4	4	4	4	4	4	4	4	4
1	2	1	1	1	1	16	8	5	2	2	2	2	3	1	6	6	6	5	6	6	2	5.8	4	1	2	1	1	1	4	2	1	1	1	1	1	1	5	5	4	4	5	5	5	5	5	5	5	5	5
1	3	2	1	1	2	21	8	5	4	1	3	3	4	1	6	6	6	6	6	5	2.4	5.8	2	1	2	2	4	4	1	2	3	4	1	3	1	1	4	4	4	4	4	4	4	3	2	3	4	5	4
1	4	1	1	1	3	12	20	4	5	5	5	5	4	4	6	6	6	6	6	6	4.6	6	3	3	3	2	3	2	2	2	1	2	2	2	2	2	5	5	5	5	4	5	5	5	5	5	4	5	5
0	2	1	1	1	1	54	4	5	7	6	6	6	6	6	3	3	4	4	2	2	6	3	4	2	3	4	3	3	2	3	2	3	1	3	2	1	3	3	4	4	3	3	3	2	4	4	3	4	4
0	2	1	1	1	1	40	15	3	5	4	4	6	4	4	6	6	6	6	5	5	4.4	5.7	3	1	2	3	2	2	1	3	3	3	1	4	3	3	4	4	4	3	4	4	4	5	4	3	3	4	4
0	2	2	2	1	2	35	10	6	6	4	4	5	5	4	5	5	4	4	5	4	4.4	4.5	2	1	2	2	2	1	1	2	1	1	1	1	1	1	5	4	4	4	4	4	4	5	3	3	3	4	4
1	2	1	1	1	1	30	8.5	5	2	4	5	6	5	3	6	6	6	6	6	6	4.6	6	3	3	2	1	1	5	4	4	2	3	1	3	4	1	4	4	3	4	4	5	5	4	4	3	4	2	5
1	4	4	2	1	2	38	13	4	7	5	5	6	3	4	5	3	3	4	5	6	4.6	4.3	3	3	4	2	4	4	3	3	2	1	1	2	2	3	3	4	3	3	5	5	5	5	4	3	4	4	4
0	2	1	1	1	1	30	8	4	3	4	3	3	3	3	4	4	4	4	4	4	3.2	4	3	1	3	2	2	2	1	2	1	1	1	1	3	1	3	3	3	3	3	3	3	4	4	4	4	4	4
0	2	1	1	3	1	22	12	5	4	2	2	2	2	1	5	5	5	6	5	6	1.8	5.3	3	4	2	4	4	4	4	3	3	3	1	2	3	1	2	2	5	4	4	4	4	3	2	2	2	2	4
0	2	1	1	3	2	27	5	4	6	6	6	6	6	6	5	6	6	6	4	6	6	5.5	4	4	2	3	3	4	4	5	2	4	3	4	2	4	2	3	4	3	3	2	4	4	4	5	5	3	5
0	2	2	1	1	1	27	7	5	6	4	4	4	6	3	4	4	6	6	4	4	4.2	4.7	3	2	3	1	4	4	3	3	2	4	1	4	2	1	4	4	4	4	4	4	4	4	3	3	5	4	5
1	5	3	1	1	3	4	13	1	6	4	5	4	4	3	5	5	6	6	3	3	4	4.7	1	3	2	2	3	3	2	2	1	3	1	2	2	2	4	4	4	4	5	5	5	5	3	4	5	3	4
1	1	1	1	3	1	15	5	4	4	4	4	6	3	1	2	2	2	4	5	5	3.6	3.3	3	3	4	1	3	4	4	3	2	3	1	3	3	4	3	4	4	4	5	5	5	5	4	4	4	4	4
0	4	3	2	1	3	1	20	5	5	3	4	3	4	2	6	6	6	6	5	5	3.2	5.7	2	2	2	1	4	4	1	4	1	3	2	4	1	3	4	5	4	5	5	5	5	5	4	4	4	5	4
0	2	1	2	2	2	35	14	5	6	3	3	3	3	3	3	3	3	3	3	3	3	3	3	3	3	3	3	3	3	3	3	3	3	3	3	3	3	3	3	3	3	3	3	3	3	3	3	3	3
0	1	1	1	3	1	40	4.5	7	5	4	4	4	3	2	4	4	4	6	6	6	3.4	5	2	1	2	1	2	2	2	2	2	2	2	2	1	2	4	4	4	4	4	4	2	4	4	4	4	4	5
0	2	1	1	1	2	38	8	6	6	3	4	4	3	2	4	4	4	5	3	2	3.2	3.7	4	2	3	2	4	4	4	4	4	4	1	4	4	4	3	3	2	2	5	5	5	5	5	5	5	5	5
0	3	3	2	1	2	35	12	5	6	4	3	5	5	2	5	5	5	5	5	5	3.8	5	3	3	3	1	4	5	2	3	2	5	1	5	2	2	4	4	4	3	4	4	4	4	2	2	3	4	4
0	2	1	1	3	2	20	4	6	4	3	2	2	3	1	6	4	6	5	5	6	2.2	5.3	2	2	3	1	1	2	3	2	2	3	1	2	3	3	3	4	2	2	3	4	4	4	5	5	5	3	3
1	2	1	1	3	2	8	7	5	4	3	4	1	1	1	6	6	6	6	6	6	2	6	3	2	2	1	3	2	2	3	2	2	2	2	2	3	3	4	4	4	4	4	4	4	4	4	4	4	4
1	3	3	2	1	2	46	18	6	6	4	4	5	5	4	5	5	5	5	5	5	4.4	5	2	2	2	3	3	3	2	3	3	3	1	3	2	2	4	4	5	4	4	4	4	5	4	4	4	4	5
1	2	2	2	1	2	30	15	6	6	5	4	5	4	4	5	5	6	6	6	6	4.4	5.7	2	3	2	3	3	2	2	3	1	3	1	1	1	1	4	5	4	5	5	5	5	4	4	4	4	4	5
1	3	3	2	1	3	28	12	3	5	4	5	6	6	6	6	6	6	5	4	5	5.4	5.3	2	3	2	3	3	3	3	3	3	3	2	3	1	4	4	5	4	4	4	5	4	5	4	4	4	3	4
0	4	4	2	1	2	30	15	7	6	5	5	5	5	4	6	6	6	6	6	6	4.8	6	4	3	2	4	4	3	3	3	3	3	3	3	3	2	4	4	4	4	5	5	4	5	4	4	4	4	5
0	2	1	2	1	3	34	4	5	4	3	4	3	4	3	4	4	4	6	4	4	3.4	4.3	4	2	3	1	5	3	4	4	2	3	1	4	3	3	4	4	3	3	3	4	4	4	4	4	4	3	5
0	2	2	2	1	2	19	12	6	5	4	3	4	4	3	4	6	6	6	5	5	3.6	5.3	3	1	3	1	3	2	2	3	1	1	1	1	2	4	5	4	4	3	4	5	4	4	3	3	3	3	4
1	3	2	2	1	3	15.5	25	6	6	3	4	4	3	2	5	5	5	5	5	5	3.2	5	2	3	2	3	3	3	3	2	2	2	2	2	1	3	4	4	4	4	4	4	4	4	4	4	4	4	4
0	5	5	1	1	3	17	12	6	6	4	4	5	5	5	5	4	5	5	5	6	4.6	5	2	3	2	2	2	2	3	2	2	2	2	2	2	3	2	2	4	2	4	4	4	4	3	3	3	4	4
0	2	1	1	3	2	36	9	5	6	5	4	4	5	4	5	5	6	6	4	4	4.4	5	1	1	2	2	3	3	1	3	1	1	1	3	1	1	4	4	3	3	4	5	4	5	4	4	5	4	4
0	2	1	1	3	2	36	9	5	6	4	3	6	5	6	4	6	3	5	4	6	4.8	4.7	2	3	3	1	2	3	4	3	2	2	1	2	2	4	4	4	4	3	3	4	4	4	2	2	2	4	4
0	3	3	2	1	2	23	20	6	6	5	5	5	5	4	5	5	5	5	5	5	4.8	5	2	2	3	2	2	3	2	3	2	2	1	2	1	1	4	4	4	4	4	4	4	5	4	4	4	4	3
0	3	2	2	1	2	15	28	3	5	3	3	3	4	1	5	6	6	6	5	5	2.8	5.5	3	2	2	2	2	3	2	3	2	2	2	3	3	2	4	4	4	4	5	5	5	5	4	4	4	4	5
1	3	4	2	1	2	28	9	5	6	5	5	5	5	4	5	5	5	3	4	5	4.8	4.5	2	1	3	2	3	3	3	3	3	3	1	3	1	1	3	3	3	4	4	4	4	4	4	4	4	4	4
1	2	1	2	3	2	35	14	3	2	4	4	3	4	2	5	5	4	6	4	4	3.4	4.7	3	4	3	2	4	3	3	3	3	4	1	2	3	4	4	3	4	4	4	4	5	5	3	3	3	4	4
0	2	2	1	1	1	30.5	3.5	6	4	4	3	3	4	3	6	6	5	5	5	4	3.4	5.2	1	1	2	1	3	4	1	2	1	3	1	2	1	1	5	5	5	5	5	5	5	4	5	5	5	5	5
0	2	1	1	3	2	30	5	3	5	1	2	3	2	1	4	5	4	6	5	6	1.8	5	3	2	3	1	3	4	5	4	3	2	1	2	5	2	3	2	3	3	4	4	3	4	5	5	4	3	5
0	3	4	2	1	3	16	15	5	5	4	4	4	2	1	5	5	5	5	5	5	3	5	1	1	2	1	3	3	2	2	2	2	1	2	1	2	4	4	4	4	5	5	5	5	4	4	4	4	5
1	2	1	2	1	3	14	8	5	4	3	3	4	5	2	6	6	5	5	6	6	3.4	5.7	2	1	2	2	4	4	2	3	2	3	1	2	2	2	5	5	4	3	5	5	5	4	5	5	5	5	5
0	2	1	2	1	2	16	14	5	4	5	4	4	4	3	6	6	6	6	6	5	4	5.8	3	2	3	1	3	3	3	2	2	2	1	2	1	2	4	4	4	3	4	4	3	5	4	3	4	4	4
1	2	1	2	1	3	25	15	6	4	4	4	4	4	3	6	6	6	5	5	5	3.8	5.5	2	2	2	2	3	2	2	2	1	1	1	2	2	3	4	4	5	5	5	5	5	5	5	4	4	4	5
0	2	2	2	1	2	17	18	4	5	3	3	6	6	4	4	4	5	6	4	5	4.4	4.7	3	2	3	2	3	3	3	3	2	2	1	3	2	4	3	3	3	2	4	4	4	4	3	3	4	3	4
0	1	1	2	3	2	38	7	5	6	6	6	6	6	6	6	6	6	6	6	6	6	6	2	2	1	1	4	4	4	4	3	5	1	3	4	5	5	5	5	5	5	5	5	5	4	4	3	5	5
0	2	2	2	3	2	30	20	3	5	3	3	2	2	2	3	4	4	6	4	4	2.4	4.2	4	4	2	3	4	4	4	3	3	4	3	4	4	2	4	4	4	3	5	4	5	4	3	3	3	3	3
1	2	2	2	3	3	30	25	3	3	3	2	4	3	4	4	5	5	6	3	4	3.2	4.5	4	4	4	3	3	3	3	3	2	3	3	3	3	4	4	3	5	3	4	3	4	5	4	4	4	3	3
1	2	1	2	1	3	8	6	4	5	4	3	3	3	3	4	3	3	6	4	4	3.2	4	2	2	3	1	3	3	1	3	3	2	1	2	3	3	3	4	4	4	4	5	5	5	4	4	4	4	5
0	2	1	2	1	2	28	12	6	5	5	4	6	3	2	6	5	6	1	4	6	4	4.7	3	1	2	1	2	1	1	1	2	1	1	1	1	1	4	4	4	4	4	4	4	4	4	4	4	3	4
0	2	1	2	1	2	23	15.5	5	5	4	4	5	5	5	6	6	5	5	5	5	4.6	5.3	4	2	3	3	3	3	3	3	3	3	2	3	3	3	3	3	3	3	4	4	4	5	3	3	4	4	3
1	2	1	2	1	2	25	18	4	5	4	5	6	4	3	6	6	5	5	6	6	4.4	5.7	4	2	3	3	5	5	2	5	3	5	1	4	2	2	2	5	5	5	5	5	5	5	2	2	4	4	4
1	4	3	2	1	3	19	20	4	5	4	4	4	4	2	6	6	6	6	4	4	3.6	5.3	4	2	3	3	2	2	2	2	3	2	1	2	2	1	5	4	4	4	5	5	5	5	4	4	4	4	5
0	2	1	2	1	2	33	18	4	4	6	6	6	6	6	6	6	6	6	6	6	6	6	3	1	5	1	5	5	5	5	5	5	2	4	3	3	1	1	3	2	4	5	5	5	1	1	4	4	5
0	4	2	2	1	3	28	8	6	4	4	3	4	4	3	6	5	6	6	6	6	3.6	5.8	2	3	2	1	2	3	2	1	1	2	1	3	2	1	3	4	4	3	3	3	3	3	3	3	3	3	3
0	2	1	1	2	1	33	8	4	5	2	3	1	1	1	4	4	6	1	6	1	1.6	3.7	4	1	3	2	3	1	1	1	2	2	1	1	2	2	4	4	2	2	4	5	5	5	4	4	4	4	5
0	2	1	2	3	3	21	18	7	6	6	6	6	6	2	6	6	6	6	6	6	5.2	6	1	1	1	1	2	3	1	1	1	1	1	2	1	1	5	5	5	5	5	5	5	5	5	5	5	5	5
1	4	4	2	1	3	10	16	6	6	5	5	3	2	3	6	6	5	4	6	6	3.6	5.5	2	2	2	1	1	1	1	2	1	1	1	1	2	1	4	5	5	4	5	5	5	5	5	5	5	5	5
0	3	3	1	1	2	25	9	5	3	2	2	2	2	1	6	6	6	6	4	6	1.8	5.7	3	1	2	1	3	3	2	2	1	1	1	3	2	3	3	3	4	4	3	4	3	3	5	4	4	4	4
1	2	1	1	1	2	29.5	4.5	6	4	4	3	4	4	4	6	6	6	4	3	4	3.8	4.8	3	1	2	1	3	2	1	3	2	3	1	3	4	3	4	4	4	4	5	5	5	5	4	4	4	4	5
1	1	1	2	3	2	18	12	6	6	6	6	6	6	6	6	6	6	6	6	6	6	6	2	2	2	2	2	4	2	2	2	4	1	3	2	2	4	4	4	4	4	4	4	4	4	4	4	4	4
1	2	1	2	3	3	17	12	6	4	4	3	4	3	2	6	5	6	6	5	5	3.2	5.5	1	2	2	1	2	3	2	2	1	1	1	1	1	3	4	5	5	4	5	5	5	5	5	4	4	5	5
1	2	2	2	1	2	36	20	6	6	6	6	5	6	6	6	6	6	4	5	6	5.8	5.5	4	2	3	3	4	3	3	3	2	3	1	2	3	2	2	3	3	2	4	3	4	4	3	3	4	3	4
1	2	1	1	1	2	30	6	7	6	5	6	5	5	4	5	5	6	6	6	6	5	5.7	2	1	2	1	3	3	3	3	2	1	1	1	1	1	5	5	5	4	5	5	5	5	3	4	3	5	5
1	2	3	1	1	2	14	20	6	6	5	6	6	5	4	6	6	5	6	6	6	5.2	5.8	4	3	2	1	3	3	3	3	4	3	1	2	3	4	5	5	3	3	5	5	5	5	4	4	5	4	4
0	1	1	1	1	1	22.5	7	5	5	4	4	5	5	4	4	6	6	6	5	5	4.4	5.3	2	1	2	1	1	2	1	2	1	3	1	3	1	3	1	5	5	5	5	5	5	5	5	5	5	5	5
0	2	1	1	1	1	29	4	3	3	4	2	3	3	1	1	1	4	6	2	2	2.6	2.7	1	1	3	1	3	3	2	3	3	2	1	2	2	1	4	4	4	4	4	4	4	4	3	3	3	4	4
1	4	1	2	3	2	2	1.75	5	5	6	6	4	4	4	6	6	6	5	6	6	4.8	5.8	4	3	2	3	3	3	3	3	2	2	3	3	2	3	4	4	5	4	3	4	4	4	5	5	4	4	4
0	2	1	1	1	1	40	6	5	4	3	4	4	3	2	3	3	5	4	5	3	3.2	3.8	2	2	3	1	3	2	3	2	1	4	1	2	1	3	3	4	4	3	3	3	3	2	4	3	4	4	3
1	4	5	2	1	2	22	16	6	5	5	5	5	5	5	5	5	5	5	5	5	5	5	2	2	2	1	2	2	1	2	2	2	1	2	2	3	4	5	4	4	4	5	5	5	4	4	4	4	5
1	3	4	2	1	2	15.75	15	5	6	5	4	2	3	1	4	5	3	4	6	4	3	4.3	3	2	3	1	3	2	1	2	1	2	1	1	1	1	4	5	4	3	5	5	4	5	4	4	4	4	4
1	3	2	2	1	2	45	10	3	5	3	4	3	4	3	4	5	6	5	3	4	3.4	4.5	3	2	3	2	3	4	2	3	3	4	1	3	3	2	5	5	4	4	5	5	5	5	4	4	4	5	4
0	3	1	1	1	1	25	12	2	3	6	6	3	4	3	5	5	5	4	6	2	4.4	4.5	4	3	3	4	4	2	4	3	4	2	3	1	3	1	4	4	4	3	4	3	4	3	2	3	4	4	4
0	2	2	1	3	1	23	6	6	4	6	6	6	4	3	5	6	6	6	5	6	5	5.7	1	2	2	1	3	2	2	2	2	2	2	2	2	2	4	4	4	4	4	5	5	5	4	4	4	4	5
1	3	1	1	3	1	8	6	5	4	4	4	3	3	1	5	4	5	5	6	6	3	5.2	1	1	2	2	3	3	2	3	2	3	1	3	2	4	4	4	5	5	5	4	4	5	3	4	4	4	4
1	2	1	1	3	1	23	4	5	6	3	4	4	5	4	5	5	5	5	5	6	4	5.2	4	1	3	1	3	4	1	1	3	2	1	1	2	4	4	4	4	4	4	4	4	4	4	5	5	5	5
0	2	1	1	3	1	18.5	6	5	4	4	5	5	6	3	6	6	5	6	4	6	4.6	5.5	4	4	3	3	3	4	5	5	4	5	2	5	4	4	4	4	4	3	4	4	4	4	4	4	4	4	5
0	2	1	1	1	2	20	5	5	6	5	5	5	6	5	4	4	4	6	5	6	5.2	4.8	2	1	2	1	1	5	1	1	2	1	1	1	1	1	4	4	4	5	4	5	5	3	3	4	4	5	4
0	3	1	1	1	1	14	12	4	5	5	3	5	5	4	6	6	6	6	4	5	4.4	5.5	3	2	3	1	3	4	4	4	3	4	1	3	3	4	4	4	4	2	5	5	4	5	4	4	4	4	5
0	2	1	1	3	1	20	6	6	5	3	4	5	4	2	4	5	5	4	5	5	3.6	4.7	2	1	2	2	3	3	2	3	3	3	1	2	3	2	3	3	4	4	4	3	3	4	4	4	4	4	4
1	2	1	1	1	1	26	5	5	5	2	3	3	4	1	5	5	6	6	5	5	2.6	5.3	3	3	3	2	3	4	1	4	3	4	1	3	3	1	4	5	5	5	3	4	3	3	3	3	5	4	5
1	3	1	1	3	1	5	4	3	4	4	5	5	5	3	5	5	5	4	4	5	4.4	4.7	2	4	3	4	1	1	1	1	3	1	1	1	2	2	3	3	3	4	5	5	5	5	5	5	4	5	5
0	2	1	1	1	1	16	5	6	5	4	5	4	3	3	5	5	5	3	5	5	3.8	4.7	3	1	3	1	3	3	3	3	1	4	1	4	2	3	4	4	4	4	4	4	4	4	4	4	4	4	4
0	2	1	1	1	1	25	3.5	5	5	5	4	5	4	2	3	3	4	6	3	4	4	3.8	2	4	3	3	2	3	2	3	3	3	2	2	3	1	4	4	3	4	5	5	5	5	3	3	5	4	3
0	2	1	1	2	1	10	6	4	4	3	3	3	2	2	3	2	3	2	3	2	2.6	2.5	5	4	3	4	4	4	3	1	3	2	2	3	4	3	3	2	3	2	3	3	4	2	3	3	3	2	3
1	3	2	2	1	3	25	20	6	7	6	5	6	6	6	6	6	6	6	5	5	5.8	5.7	3	1	2	3	2	1	1	1	1	1	1	1	1	3	5	5	5	4	5	5	5	5	5	5	5	5	5
1	2	1	1	3	2	10	14	3	3	3	2	2	3	2	6	6	6	6	4	4	2.4	5.3	2	1	2	1	3	2	2	2	2	2	1	2	1	3	5	5	5	5	5	5	4	5	5	3	4	4	5
1	2	1	1	3	1	25	4.5	5	5	4	4	5	5	4	6	6	6	6	6	6	4.4	6	3	1	2	1	2	3	1	1	3	3	1	1	1	3	4	4	3	3	4	4	4	3	4	4	4	4	5
1	3	2	1	3	1	26	7.5	4	4	4	3	3	5	2	6	6	6	6	6	6	3.4	6	4	1	4	3	4	5	2	5	5	5	1	4	5	5	2	3	4	3	4	3	3	4	2	3	4	5	4
1	2	1	1	3	1	20	3	3	3	3	2	2	1	1	3	3	2	6	5	6	1.8	4.2	2	1	1	1	2	2	2	4	2	1	1	1	1	1	4	5	5	5	5	5	5	5	3	4	4	3	4
0	5	2	1	3	1	45	6	5	4	4	4	4	3	2	4	4	5	6	5	6	3.4	5	1	1	2	2	4	5	1	3	2	2	1	4	1	1	3	5	3	3	4	4	4	4	3	3	4	4	5
0	2	2	1	3	1	20	7	3	5	4	3	4	5	5	4	5	6	4	2	3	4.2	4	4	2	4	1	3	4	5	4	4	4	1	4	4	3	3	2	3	2	3	4	4	4	3	3	4	3	5
1	2	1	1	1	1	28	8	6	5	4	3	4	4	3	4	4	4	3	4	3	3.6	3.7	3	2	2	2	4	4	2	4	3	4	2	4	3	3	3	3	4	3	3	4	4	4	3	4	4	4	5
1	2	2	1	1	1	20	2	6	6	4	6	5	6	5	5	6	6	4	6	4	5.2	5.2	1	3	1	2	3	4	1	1	1	2	1	3	1	1	5	5	4	5	4	4	4	4	5	4	5	4	4
1	2	1	1	1	2	19	17	6	5	2	2	4	3	2	6	6	6	6	5	6	2.6	5.8	3	3	2	4	3	4	3	4	2	4	4	4	2	4	4	4	3	3	5	5	5	5	4	4	3	3	2
0	1	1	1	3	2	30	6	5	3	5	6	6	6	5	5	5	5	6	6	6	5.6	5.5	3	1	3	2	3	4	3	2	2	2	1	1	2	2	3	3	3	3	5	5	5	5	4	4	4	4	4
1	3	1	1	1	1	11	7	6	6	4	4	4	4	1	4	4	4	5	5	4	3.4	4.3	1	1	5	1	1	1	1	1	1	1	1	1	1	1	1	1	1	1	1	1	1	1	1	1	1	1	1
0	2	2	1	1	1	35	6	3	2	4	2	5	4	4	4	3	6	6	4	5	3.8	4.7	3	2	3	4	5	5	4	5	4	4	2	5	3	4	3	3	4	2	4	4	3	4	1	2	3	4	3
1	2	1	1	2	1	39	6.5	5	6	5	5	6	5	3	6	6	6	6	5	5	4.8	5.7
0	2	2	1	1	1	25	5	5	2	3	5	5	5	5	6	6	6	6	6	4	4.6	5.7	3	3	2	2	3	5	4	5	2	4	1	5	3	2	3	4	3	3	4	5	5	5	4	4	5	4	5
0	2	2	1	3	1	24.5	6	3	3	3	3	3	2	1	3	3	4	6	3	4	2.4	3.8
0	2	1	1	1	1	30	4	1	3	6	6	6	6	6	6	6	6	6	6	6	6	6	5	3	5	1	4	2	5	3	5	3	1	4	5	4	5	3	4	2	2	4	3	3	2	2	2	2	2
1	2	2	1	2	1	34	8	6	5	4	4	4	5	3	6	6	6	6	6	6	4	6	2	3	2	3	3	4	2	1	2	4	3	2	1	3	4	5	4	4	5	5	5	5	5	5	5	5	5
0	2	1	1	1	1	38	4	4	5	6	6	6	6	6	5	5	5	5	6	6	6	5.3	4	3	3	1	4	4	3	4	3	3	1	4	3	1	5	5	5	1	4	4	4	5	4	3	4	3	2
0	2	2	1	1	2	42	6	5	6	5	5	5	6	3	3	4	5	4	4	5	4.8	4.2	3	3	3	3	4	4	2	4	3	4	1	4	4	3	3	4	4	4	4	4	4	4	3	3	3	3	4
1	3	2	1	2	1	23	7	5	5	4	4	3	2	1	5	5	6	1	6	6	2.8	4.8	2	1	2	1	2	2	1	1	2	2	1	1	1	3	4	4	5	5	4	5	5	4	5	5	4	4	5
0	2	1	1	1	1	25	3	6	6	4	5	5	4	3	3	3	3	5	3	3	4.2	3.3	3	2	2	1	3	3	3	3	3	2	3	3	3	4	4	3	4	4	3	3	3	4	3	3	2	3	3
0	2	2	1	1	1	30	10	5	6	6	6	6	6	5	5	5	5	2	4	5	5.8	4.3	4	2	2	3	4	4	4	3	2	3	1	3	1	1	4	3	3	3	4	4	3	4	3	3	4	3	4
0	2	1	1	1	1	26	6	4	3	3	5	5	4	4	4	4	5	6	6	3	4.2	4.7	2	1	3	3	3	4	3	4	2	4	1	3	2	2	4	4	4	4	5	5	5	5	5	5	5	5	5
0	2	1	1	1	2	20	8	3	4	4	6	6	5	3	6	5	5	5	6	5	4.8	5.3	3	2	3	3	4	4	3	4	3	4	1	4	3	3	4	4	3	3	5	4	4	4	3	3	4	3	4
1	3	2	1	1	2	14	25	5	2	3	2	5	5	1	6	6	6	6	6	6	3.2	6	2	4	4	3	5	5	4	3	2	5	1	5	1	3	3	3	3	4	5	5	4	5	2	2	3	3	4
0	2	1	1	2	1	47	5	2	5	4	4	6	5	1	2	2	6	6	2	2	4	3.3	4	3	4	3	3	3	4	3	4	2	2	3	4	3	3	2	2	2	4	4	4	4	3	2	2	4	2
0	3	2	1	2	2	13	10	5	4	4	3	4	4	2	4	4	6	6	4	4	3.4	4.7	4	1	2	2	3	2	1	3	1	2	1	1	1	1	5	5	4	4	5	5	5	5	4	4	4	4	4
0	2	1	1	3	1	29	3	6	3	4	4	4	2	1	4	5	5	6	3	2	3	4.2	4	1	3	2	4	4	2	3	2	2	1	2	3	3	5	3	3	3	4	5	5	5	3	4	4	4	4
1	2	1	1	3	1	30	5.5	4	5	3	4	4	2	2	4	4	4	4	3	3	3	3.7	2	2	3	1	3	3	2	3	2	2	1	2	2	2	4	4	3	3	2	2	2	3	3	2	3	4	4
0	2	2	1	3	1	31	5	3	4	4	5	4	3	2	2	3	3	3	2	2	3.6	2.5	2	2	4	1	3	3	3	3	3	3	1	3	4	3	2	2	2	2	2	2	3	3	4	4	4	4	4
0	2	1	1	3	1	25	5	4	6	5	5	5	5	3	5	5	5	5	5	5	4.6	5	2	1	2	2	3	3	1	2	3	1	2	1	4	2	4	4	4	3	4	4	4	4	4	4	4	5	5
0	2	1	1	1	1	20	4.5	4	4	4	4	3	3	1	3	3	5	5	2	2	3	3.3	4	4	2	2	4	4	4	4	3	4	1	4	2	1	3	3	3	3	2	2	2	2	2	2	4	4	5
0	2	1	1	3	1	12	8	5	4	4	3	4	4	1	5	5	5	5	3	4	3.2	4.5	4	3	3	3	2	2	2	2	3	3	2	2	3	3	3	3	3	3	5	5	4	5	4	4	4	5	5
0	2	2	1	1	1	28	4	5	6	5	5	5	5	4	3	3	4	4	3	3	4.8	3.3	3	3	3	3	2	2	3	1	1	1	3	1	1	1	4	3	3	3	4	4	4	3	3	3	4	3	4
1	2	1	1	1	1	26	12	3	4	4	4	5	5	1	6	6	6	6	6	6	3.8	6	3	2	2	1	2	2	1	1	2	2	1	2	1	1	4	4	4	4	4	4	4	4	4	4	4	4	4
0	1	1	2	1	2	38	8	6	5	4	3	4	4	4	5	6	5	6	5	6	3.8	5.5	3	3	2	3	4	4	3	4	3	4	2	4	3	2	5	5	5	5	5	5	4	5	3	4	5	4	5
0	2	1	2	2	2	31.5	14	3	4	6	6	5	6	5	6	5	6	6	6	6	5.6	5.8	3	1	3	1	2	3	3	2	3	2	1	2	3	3	3	3	3	3	5	5	5	5	3	4	4	4	4
0	2	1	1	1	1	21.5	8	5	6	5	5	5	5	5	5	5	5	5	5	5	5	5	3	2	3	1	3	3	3	3	2	3	1	3	2	2	3	3	4	3	4	4	4	4	3	3	3	4	4
0	2	2	2	1	3	18	25	5	5	5	5	5	5	3	6	6	6	5	6	6	4.6	5.8	2	1	3	1	2	3	1	3	2	1	1	1	1	1	3	4	4	3	4	4	4	4	3	3	3	4	5
1	3	3	1	1	2	35	12	6	5	5	5	5	5	5	5	5	5	6	6	6	5	5.5
1	2	2	2	1	3	28	20	4	3	4	5	5	4	3	6	6	6	6	6	6	4.2	6	4	1	3	1	1	1	1	1	1	1	1	1	1	1	4	4	4	4	5	5	5	5	4	4	4	5	5
1	2	2	2	1	2	34	20	6	2	3	3	3	3	3	6	6	6	6	6	6	3	6	1	1	1	1	3	2	1	1	1	1	1	1	1	1	5	5	5	5	5	5	5	5	5	5	5	5	5
0	2	1	1	1	2	35	10	4	4	4	3	6	6	4	6	6	6	6	6	6	4.6	6	3	1	3	2	2	2	3	3	3	2	1	1	1	2	4	4	3	5	5	5	5	5	3	5	4	4	5
0	2	1	1	1	2	20	15.5	5	4	5	4	6	5	4	6	6	6	6	5	6	4.8	5.8	3	3	2	3	3	3	3	3	3	3	3	4	4	3	5	5	5	5	5	5	5	5	3	3	3	4	2
1	3	2	1	2	3	29	6.25	5	4	3	4	3	4	2	6	6	5	5	6	6	3.2	5.7	2	3	3	3	3	4	2	3	2	3	2	3	2	4	3	3	4	2	3	4	4	4	3	3	4	5	4
1	2	2	2	3	3	25	15	5	6	5	5	6	6	6	4	5	6	6	6	6	5.6	5.5	2	2	2	2	2	3	3	3	3	3	1	3	2	3	4	4	4	4	4	4	4	4	4	4	4	4	4
0	2	2	2	1	2	24	12	4	4	5	5	5	5	4	6	6	6	6	6	6	4.8	6	3	2	3	1	3	3	2	3	2	3	1	3	2	2	3	3	3	3	3	3	3	3	3	3	3	3	3
1	3	3	1	2	3	4	20	4	2	3	1	3	2	1	6	5	5	5	5	5	2	5.2	4	4	4	4	4	4	4	2	3	2	3	4	2	4	3	3	3	2	4	2	2	3	2	3	3	4	2
0	2	1	1	1	2	22	8	5	4	5	4	6	4	1	6	6	6	5	6	6	4	5.8	2	1	2	1	2	2	1	1	1	1	1	1	1	2	3	4	4	4	4	5	4	5	4	4	4	3	3
0	2	1	2	3	2	18	10	4	5	5	5	5	5	3	3	3	5	5	3	3	4.6	3.7	3	3	3	3	3	3	4	2	2	2	1	3	4	4	2	2	2	3	2	5	3	4	4	4	4	4	4
1	3	4	1	3	2	8	18	5	6	5	4	6	5	5	6	4	6	5	5	6	5	5.3	2	3	2	2	3	3	3	3	2	4	2	3	2	2	5	5	5	5	3	4	4	4	3	3	3	3	4
1	2	1	1	3	2	12	20	5	5	4	5	4	4	4	5	5	6	6	4	4	4.2	5	2	3	3	2	3	1	2	3	2	3	1	1	3	2	3	3	4	4	5	5	5	4	4	4	4	4	4
0	2	1	2	2	3	37	15	6	5	6	6	6	5	3	6	6	6	6	6	6	5.2	6	3	1	2	2	2	4	3	4	3	1	1	2	1	3	4	4	4	4	4	5	5	5	4	4	4	4	4
1	2	1	2	1	2	18	15.5	6	4	5	5	5	5	3	5	6	6	6	6	6	4.6	5.8	3	2	2	1	3	4	2	2	2	3	1	3	2	2	5	4	5	4	5	4	4	3	4	4	4	3	4
0	2	1	2	2	2	27	9	3	5	4	5	5	4	4	4	5	4	5	3	3	4.4	4	4	3	3	3	3	2	2	2	4	2	3	3	2	3	4	4	4	4	3	3	3	3	3	4	4	2	4
1	2	2	2	1	3	30	13	6	3	3	4	5	3	1	5	5	5	6	6	5	3.2	5.3	1	3	2	1	3	2	1	2	1	2	1	1	1	1	1	3	4	4	4	3	4	5	4	4	4	3	4
1	2	1	1	1	2	26	12	5	5	4	3	4	4	3	3	3	3	4	4	4	3.6	3.5	3	2	2	1	2	3	2	3	2	3	1	3	2	3	4	4	4	4	4	5	5	5	4	4	5	4	4
0	2	1	1	2	2	32	9	6	6	6	6	6	6	5	6	6	6	5	6	6	5.8	5.8	3	3	2	1	2	3	4	1	2	3	2	3	3	3	4	5	5	5	4	4	4	4	3	4	3	4	5
1	2	1	1	3	1	15	8	2	4	1	1	1	1	1	5	5	5	6	3	3	1	4.5	5	2	3	1	1	3	4	3	5	2	1	2	4	3	4	4	4	4	5	5	5	5	5	5	5	5	5
0	3	2	1	1	2	28	12	5	4	6	2	5	5	1	5	6	4	4	6	5	3.8	5	4	2	2	1	3	3	1	4	1	2	1	2	2	3	4	5	3	4	5	5	5	5	3	3	4	3	4
1	2	2	2	1	2	22	20	5	2	3	2	2	2	2	6	6	4	5	5	6	2.2	5.3	4	2	3	1	3	2	1	1	3	3	1	2	3	4	5	5	5	5	4	4	3	5	4	4	4	3	4
1	3	2	1	3	1	27	5.5	3	5	3	3	4	4	2	1	2	4	3	2	1	3.2	2.2	3	4	4	2	4	4	5	4	3	3	1	4	3	4	1	2	3	2	2	2	2	3	1	1	3	2	2
0	3	4	1	1	2	22	10	6	5	6	6	6	5	3	6	6	6	6	6	6	5.2	6	4	3	2	1	1	1	4	1	1	1	1	1	1	4	5	5	5	5	5	5	3	5	5	5	5	5	5
0	2	1	2	1	2	18	14	6	4	5	5	5	6	3	6	6	5	5	6	6	4.8	5.7	4	3	2	3	3	3	3	2	1	3	1	1	3	4	4	4	4	4	5	5	5	5	4	4	2	4	3
1	1	1	2	2	1	14	12	4	5	5	5	5	5	5	4	4	4	6	3	3	5	4	4	4	3	4	4	1	1	1	3	1	3	1	2	3	3	3	3	4	4	4	4	3	4	4	4	4	2
1	2	1	2	1	3	6	5	6	4	4	3	3	3	2	5	5	5	5	5	5	3	5	3	2	4	2	3	4	3	4	3	4	1	4	3	4	4	4	4	3	5	5	5	5	5	5	5	5	5
1	1	1	2	3	2	48	13	3	2	3	2	4	4	1	6	6	6	6	6	6	2.8	6	2	1	3	3	3	3	3	2	3	2	1	1	4	5	4	4	4	4	4	4	4	4	4	3	3	3	3
0	2	1	2	1	3	80	5	5	1	6	4	6	6	5	6	6	5	6	4	5	5.4	5.3	3	2	3	3	4	4	4	4	3	3	1	3	3	2	3	3	4	4	5	5	4	4	3	3	3	3	3
1	2	1	2	1	3	22	15	6	6	4	5	6	6	6	6	6	6	6	6	6	5.4	6	3	1	2	1	2	2	2	2	2	2	1	2	2	2	4	4	4	4	4	5	5	5	4	4	4	4	4
1	4	4	2	1	2	39	10	3	6	5	4	6	6	6	6	6	6	6	6	6	5.4	6	3	2	3	1	3	3	3	3	1	3	1	3	3	4	4	3	4	4	4	3	3	4	3	3	3	4	5
1	4	4	2	2	3	15	8	5	6	6	6	6	6	6	6	6	6	6	4	4	6	5.3	2	2	3	2	3	2	3	2	1	1	1	1	1	2	4	4	5	4	4	4	4	5	4	4	4	3	4
1	2	2	2	1	2	35	12	3	6	5	4	5	5	4	6	6	2	4	6	6	4.6	5	4	4	3	4	3	2	4	2	3	2	4	2	3	4	5	4	2	3	4	5	4	5	4	4	4	3	4
1	2	2	1	1	1	22	12	4	5	2	5	3	4	2	5	5	6	6	6	3	3.2	5.2	3	1	2	1	2	2	1	1	1	1	1	1	1	1	4	4	3	4	5	5	4	4	5	5	5	4	4
0	2	2	2	1	2	26	15	4	3	5	3	3	4	3	5	6	6	6	4	4	3.6	5.2	4	1	3	2	1	3	3	3	3	2	1	2	3	4	4	4	4	4	5	5	5	5	4	4	4	3	5
1	3	2	2	1	3	50	12	3	6	6	6	6	5	3	5	5	6	6	2	3	5.2	4.5	4	4	4	2	4	4	2	3	3	4	1	2	2	2	2	2	4	2	1	1	1	2	3	3	3	3	5
1	4	4	2	1	2	27	20	4	6	4	5	5	4	4	6	6	6	4	6	6	4.4	5.7	4	2	3	3	3	3	1	2	2	2	1	2	1	1	4	4	3	4	3	3	3	5	3	3	3	3	4
1	2	1	1	3	1	24	5	2	5	4	4	5	5	5	2	3	4	5	1	2	4.6	2.8
0	1	1	2	1	3	34	20	6	3	5	5	6	6	6	6	6	6	6	6	6	5.6	6	3	3	2	3	3	2	3	4	2	2	3	2	3	3	4	4	5	5	5	5	4	5	4	4	3	4	5
1	2	1	2	1	2	42.5	13.5	5	4	3	2	2	2	2	4	4	4	3	3	4	2.2	3.7	3	2	2	2	3	3	2	3	2	3	1	2	3	2	3	3	2	2	4	4	4	4	3	3	3	3	4
1	3	3	1	2	2	40	10	4	6	4	4	5	5	5	5	5	5	6	5	6	4.6	5.3	3	2	2	2	2	4	3	4	4	4	2	3	2	3	3	4	4	4	4	4	4	4	3	3	3	3	5
0	3	2	1	3	1	45	4	6	3	6	3	1	2	1	6	6	6	6	6	6	2.6	6	3	3	2	3	1	2	1	2	1	1	1	1	3	4	2	5	4	5	5	5	5	3	5	5	5	4	5
0	2	1	1	1	2	17	10	6	4	4	5	5	6	2	6	6	6	6	6	6	4.4	6	3	2	2	3	4	5	5	3	4	4	1	5	5	5	4	4	4	4	5	5	4	5	3	4	5	5	5
0	2	1	1	3	1	34	6.5	4	6	5	5	6	5	4	3	3	3	3	4	4	5	3.3	4	3	3	2	3	4	3	2	3	4	1	3	3	3	4	3	3	3	3	4	4	3	3	4	3	4	5
1	2	2	1	3	1	29	5.5	5	3	3	4	4	3	2	4	3	4	3	5	4	3.2	3.8	3	2	2	2	3	3	2	3	1	2	1	2	1	3	4	4	5	4	3	5	5	3	3	3	3	4	3
0	2	1	1	3	2	25	10	1	4	3	3	3	4	3	4	4	4	4	4	3	3.2	3.8	3	3	3	3	3	3	2	3	3	3	2	3	3	3	3	3	3	3	3	3	3	3	3	3	3	3	3
0	1	1	2	2	3	24	20	5	4	3	3	4	4	1	5	5	4	6	3	5	3	4.7	2	1	3	3	2	3	1	1	3	2	1	1	3	4	4	4	4	3	4	4	4	4	4	4	4	4	4
1	4	4	2	1	2	19	15	2	5	5	6	5	4	5	5	5	5	4	6	6	5	5.2	4	4	4	4	4	3	3	4	4	3	3	3	5	3	2	2	3	2	5	3	3	5	2	2	3	3	1
1	2	1	1	1	1	36	7	6	4	6	6	6	6	3	6	6	6	5	6	6	5.4	5.8	3	1	2	1	3	2	4	2	1	2	1	1	1	3	4	4	5	4	4	5	5	5	5	5	5	5	4
1	2	1	1	1	2	22	10	7	4	3	3	3	4	3	5	5	5	5	5	6	3.2	5.2	2	2	2	1	3	3	1	2	2	2	1	2	2	2	4	4	4	4	4	4	4	4	4	4	4	4	4
0	2	1	1	3	1	39	5.5	4	5	5	5	5	4	4	4	3	3	3	3	3	4.6	3.2	3	3	2	1	4	4	4	4	2	4	1	4	3	1	4	4	2	2	5	5	4	4	2	3	4	4	5
0	4	4	2	1	2	24	10	5	4	4	4	4	4	4	5	5	6	5	4	4	4	4.8	1	2	3	1	3	1	1	2	1	1	1	1	1	2	4	4	4	3	5	5	5	5	4	4	5	4	5
0	2	1	1	3	1	40	6	2	4	2	3	3	2	1	1	1	1	6	3	3	2.2	2.5	3	1	3	1	4	4	2	3	3	2	1	3	4	4	3	3	3	2	3	3	3	3	3	3	3	3	3
0	2	1	1	1	2	35	7	6	6	4	4	5	5	3	5	5	6	5	5	6	4.2	5.3	1	1	2	1	2	1	1	1	2	1	1	1	1	1	4	4	4	4	4	5	4	5	5	5	4	4	4
1	1	1	1	3	1	35	6	3	4	4	4	4	4	2	5	5	5	5	5	6	3.6	5.2	4	2	3	2	3	4	3	3	4	3	2	3	3	3	3	3	3	2	4	4	4	4	4	4	4	4	4
0	2	1	1	2	1	10	10	3	4	6	6	6	6	6	6	6	6	6	6	6	6	6	3	3	1	1	1	2	1	2	1	2	1	2	1	1	5	5	5	5	5	5	5	5	5	5	5	5	5
0	2	2	1	3	1	48	6	6	5	6	6	6	6	6	6	6	6	6	6	6	6	6	2	1	2	1	2	2	2	2	1	1	1	1	1	2	2	5	1	5	5	5	5	5	5	5	5	5	5
1	3	3	2	3	2	14	15.5	5	4	3	3	3	3	2	5	6	6	6	5	5	2.8	5.5	3	3	1	1	3	3	3	2	2	3	2	4	3	3	5	5	5	4	5	5	5	5	4	4	4	4	5
1	3	4	2	1	3	34	7	5	6	5	5	6	4	4	5	5	6	5	6	6	4.8	5.5	2	1	2	2	2	2	2	1	1	1	1	1	1	3	4	4	3	3	4	5	5	5	4	5	4	4	5
1	3	4	2	1	2	35	14	3	6	4	5	5	5	4	4	3	6	5	3	2	4.6	3.8	4	3	3	2	3	3	3	4	3	3	1	3	4	2	4	3	2	2	4	5	5	5	3	3	4	4	4
0	2	2	2	3	2	35	6	5	5	3	4	2	4	3	5	3	5	5	3	4	3.2	4.2	3	3	2	3	2	3	2	3	3	4	4	3	3	2	2	3	2	4	4	3	3	3	4	4	4	4	3
0	5	3	2	3	3	12	12	6	4	2	2	3	4	3	5	5	6	6	6	6	2.8	5.7	2	2	2	2	3	3	3	3	2	3	1	3	1	2	4	4	4	4	5	5	5	5	4	4	5	4	5
1	2	2	2	3	2	14	21	4	6	5	4	5	5	4	4	4	4	5	2	4	4.6	3.8
0	2	1	1	3	1	19.5	8.5	5	4	3	3	3	2	2	4	4	4	4	4	4	2.6	4	4	4	3	3	3	3	3	3	3	3	3	3	3	3	4	4	4	3	3	4	4	4	4	4	4	4	4
0	2	1	1	3	3	40	7.8	5	4	3	6	6	6	3	6	6	6	6	6	6	4.8	6	3	2	5	1	3	3	4	4	2	4	1	3	4	1	4	4	4	1	4	4	4	4	4	4	4	4	4
1	1	1	1	3	2	16	15	6	4	3	4	4	4	1	5	5	5	6	5	5	3.2	5.2	1	1	2	1	1	1	1	1	1	1	1	1	1	1	4	4	4	4	4	4	4	4	4	4	4	4	5
0	2	1	2	2	2	49	4.75	3	5	4	4	5	5	4	5	5	5	3	2	4	4.4	4	4	2	2	3	3	2	1	1	2	2	1	2	4	2	3	4	3	3	2	5	5	4	3	3	3	4	5
0	2	1	2	1	2	25	26	3	6	3	1	3	4	2	5	5	6	6	4	4	2.6	5	3	2	3	1	3	4	2	3	2	3	1	3	2	1	4	4	4	3	3	3	3	3	3	3	3	3	3
1	1	1	2	3	2	33.5	12	6	5	3	2	4	4	3	5	5	6	6	4	4	3.2	5	2	1	2	1	1	2	3	3	2	2	1	1	2	4	5	5	5	4	4	4	4	5	4	4	4	3	5
1	2	1	2	1	2	37	13	4	3	5	3	6	5	4	5	5	5	6	5	6	4.6	5.3	4	3	2	2	4	5	2	2	1	3	1	3	1	1	4	4	4	4	5	4	4	4	3	3	3	3	4
0	3	3	2	3	2	25	13	6	4	6	6	6	6	4	6	6	6	6	6	6	5.6	6	1	1	2	1	4	3	3	4	1	3	1	3	1	1	3	4	4	4	4	4	4	3	1	1	3	4	3
1	4	3	2	2	3	22	6	5	3	4	4	3	3	1	5	6	5	6	5	5	3	5.3	4	3	2	3	3	2	1	3	2	3	1	2	2	2	3	3	4	2	4	4	4	4	3	4	3	4	4
1	3	3	2	2	3	40	10	6	6	5	5	6	5	3	5	5	4	3	5	6	4.8	4.7	3	2	3	2	4	3	1	3	2	2	1	1	1	3	3	4	4	3	4	4	3	4	2	3	3	3	2
0	2	1	2	3	2	28	15	5	4	3	4	4	4	4	5	5	5	6	5	6	3.8	5.3	2	1	2	1	3	3	1	2	2	2	1	1	1	1	3	3	4	3	3	3	3	4	3	3	3	4	3
0	1	1	1	1	1	44	10	3	4	4	3	5	4	1	6	6	6	6	4	6	3.4	5.7	2	2	2	1	4	4	5	5	2	4	1	4	5	4	4	4	2	3	3	5	4	5	1	1	3	3	4
0	2	1	2	1	2	33	12	5	4	4	6	5	4	1	4	3	3	2	6	5	4	3.8	3	2	2	2	2	3	1	1	2	1	1	1	2	2	4	4	4	4	4	5	5	5	4	4	3	4	5
0	3	3	1	1	2	24	12	5	3	5	2	3	2	1	5	6	6	6	4	4	2.6	5.2	3	1	3	2	3	3	3	3	2	3	1	3	1	2	4	4	5	4	3	5	5	5	5	4	5	5	5
0	3	4	2	1	2	30	12	4	6	6	6	5	6	4	5	5	4	3	6	4	5.4	4.5	3	1	3	3	3	3	2	3	2	4	1	2	3	3	3	3	3	4	3	4	2	2	2	3	4	4	2
1	2	1	1	3	1	36	5	4	6	6	5	5	5	5	4	3	4	4	2	3	5.2	3.3	2	4	2	3	5	5	3	4	2	4	2	4	2	2	5	5	5	5	5	5	5	4	3	4	3	3	4
0	2	2	1	1	2	30	13	6	6	5	6	5	5	4	6	5	6	6	6	5	5	5.7	2	1	2	1	3	3	2	3	2	3	1	3	2	2	4	4	4	4	5	5	5	5	4	4	5	5	5
0	2	1	1	3	1	25	4.75	3	4	5	3	4	6	4	4	3	5	6	4	3	4.4	4.2	4	2	2	1	3	3	3	3	3	3	1	3	3	3	3	3	3	2	2	4	3	3	2	2	2	2	5
1	3	2	1	2	1	8	10	6	6	6	5	5	6	5	6	6	6	5	5	5	5.4	5.5	2	2	2	1	2	2	2	1	3	2	1	1	1	1	4	4	4	4	4	5	5	5	4	4	5	5	5
0	2	1	1	1	1	20	18	5	4	3	2	3	3	3	6	6	6	6	6	6	2.8	6	2	1	2	1	3	4	3	2	1	1	1	2	3	1	4	4	5	5	5	5	5	5	4	4	4	4	5
1	2	1	1	3	1	14	15	5	3	4	3	4	3	3	5	5	6	6	4	6	3.4	5.3	4	4	1	3	4	4	5	4	2	4	3	4	1	4	4	5	5	4	5	5	5	5	3	4	5	5	5
0	3	2	1	1	2	65	4	5	5	3	4	3	4	2	5	5	4	6	6	6	3.2	5.3	1	1	2	3	3	3	4	2	1	2	1	2	1	5	2	4	3	3	5	5	4	4	4	4	4	3	5
0	2	1	2	1	3	27	13	5	4	5	4	4	3	3	6	6	6	6	5	5	3.8	5.7	3	1	2	1	3	3	2	2	2	2	1	1	1	3	3	3	5	4	5	4	5	5	4	4	5	4	4
1	2	1	1	2	1	27	6	4	6	4	4	4	4	4	4	4	6	6	4	4	4	4.7	3	3	2	2	4	4	1	3	2	3	1	3	1	1	4	4	4	4	4	4	4	4	3	3	4	3	3
0	2	1	1	3	1	20	4	7	7	4	4	4	4	4	6	6	6	6	6	6	4	6	3	1	2	2	2	3	1	1	2	1	1	1	2	1	5	5	5	5	5	5	5	5	5	5	5	5	5
1	2	1	1	1	1	40	6	6	5	4	3	4	4	3	4	4	5	5	4	4	3.6	4.3	3	1	2	1	3	3	2	2	2	3	1	3	2	3	4	5	4	4	5	5	5	5	4	4	5	5	5
1	2	1	1	1	1	27	4	5	5	4	4	4	4	3	4	5	6	6	5	4	3.8	5	1	3	3	2	4	5	2	4	3	4	2	4	3	1	4	4	4	3	3	4	3	4	3	3	2	3	2
1	2	1	1	1	1	50	10	7	3	1	2	2	3	4	3	2	3	3	5	4	2.4	3.3	4	4	4	3	3	3	4	2	2	4	4	2	4	2	4	3	2	3	4	4	2	3	4	2	3	4	3
1	2	1	1	3	1	32	8	6	4	2	2	2	2	1	4	4	4	4	5	6	1.8	4.5	4	1	2	1	3	1	1	1	2	1	1	1	1	2	4	4	4	4	4	5	5	5	3	4	4	4	4
1	2	1	2	3	2	24	20	4	4	4	5	4	4	3	6	6	6	6	6	6	4	6	1	1	3	2	1	2	1	2	2	1	1	2	1	1	4	4	4	3	5	5	5	4	4	3	5	4	4
0	2	2	2	3	2	38	10	5	5	6	6	5	5	5	5	5	6	6	4	4	5.4	5	2	3	4	3	3	3	2	2	1	1	1	3	1	2	4	1	5	3	4	5	5	5	3	4	4	4	5
0	2	1	2	1	3	75	5	5	2	6	5	6	6	4	6	5	6	6	4	6	5.4	5.5	3	2	3	1	4	4	3	4	3	4	1	4	3	2	3	3	4	3	5	5	4	5	3	3	4	3	4
1	3	3	2	1	3	38	4	6	4	4	5	5	4	4	5	5	5	6	5	6	4.4	5.3	1	1	2	1	1	3	2	3	1	1	1	1	1	1	5	5	5	5	5	5	5	5	5	5	5	5	5
1	4	3	1	1	3	20	0.75	5	4	3	3	3	2	1	3	3	4	4	4	3	2.4	3.5	2	3	3	1	2	1	1	1	1	1	1	1	1	1	3	3	4	3	4	4	4	3	4	4	4	3	5
1	3	2	2	2	2	17.5	3	5	6	5	5	5	3	3	3	3	3	4	4	4	4.2	3.5	3	3	3	2	2	2	2	2	2	2	1	2	2	2	4	4	3	3	4	4	4	4	4	4	4	4	4
0	2	1	1	1	1	25	6	4	4	3	2	3	3	3	6	6	6	6	4	5	2.8	5.5	3	4	2	2	3	3	2	3	3	3	1	1	3	1	4	3	5	4	4	4	3	2	4	4	4	2	4
1	3	2	2	1	3	35	18	4	4	3	5	4	3	1	6	5	4	3	6	5	3.2	4.8	4	3	4	2	3	2	1	2	4	2	1	2	4	3	4	4	4	2	4	4	4	5	3	3	4	3	4
1	2	1	2	1	2	21	10	3	2	4	6	6	4	2	5	5	6	5	4	4	4.4	4.8	4	3	4	3	3	3	4	2	2	2	2	2	2	4	3	3	3	2	4	4	4	4	4	4	2	4	4
0	2	2	2	3	2	31	20	5	5	4	4	4	4	4	4	4	6	6	4	4	4	4.7	3	4	3	4	4	4	4	4	2	3	2	4	3	3	4	4	4	3	4	5	4	5	2	3	2	4	2
1	2	1	1	1	1	30	8	5	4	3	4	5	4	3	6	6	6	6	6	6	3.8	6	2	3	2	2	2	2	2	2	2	2	1	2	2	2	4	4	4	4	4	4	4	4	4	4	4	4	4
0	4	4	2	1	3	28	10	5	5	5	5	5	4	3	5	5	5	5	5	6	4.4	5.2	2	2	2	2	2	3	2	3	2	3	1	2	2	1	4	4	4	4	4	4	4	4	4	4	5	4	5
1	2	2	1	2	1	35	4	4	6	5	4	6	5	1	6	5	6	4	5	5	4.2	5.2	1	2	2	2	2	2	3	2	2	2	1	1	1	3	4	4	5	5	5	5	5	4	3	3	3	4	4
1	4	5	2	1	3	25	8	5	5	4	5	5	4	4	5	4	6	6	5	5	4.4	5.2	3	3	2	3	3	4	4	3	3	3	2	2	3	3	4	4	4	4	4	4	4	5	5	5	4	4	5
1	5	3	2	1	2	45	14	6	3	5	5	5	3	2	6	6	6	6	6	6	4	6	2	1	2	3	3	3	1	2	1	1	1	1	1	1	5	5	4	5	4	4	4	4	3	3	5	4	5
1	2	1	2	1	2	27	22	5	4	3	2	3	3	1	5	4	5	6	4	5	2.4	4.8	2	2	2	2	3	5	1	4	2	4	1	3	1	1	4	4	5	5	5	5	5	5	4	4	5	4	4
0	2	1	1	2	1	18	8	4	4	5	5	4	6	4	5	5	6	5	6	6	4.8	5.5	1	1	2	2	2	3	3	3	2	3	1	2	2	3	3	4	3	3	3	4	4	5	4	4	4	5	4
1	5	5	2	2	3	18	16	3	4	5	5	6	6	6	6	6	6	6	4	6	5.6	5.7	3	3	2	2	4	5	2	3	2	4	1	4	3	1	4	4	5	5	5	5	5	5	3	3	3	4	4
1	2	1	2	1	3	24	17	6	6	6	5	6	5	5	6	5	5	4	5	4	5.4	4.8	2	1	2	1	3	3	2	2	2	4	1	2	1	3	4	4	4	4	4	5	5	4	4	4	4	5	5
0	3	2	1	1	3	2	20	5	6	3	4	4	4	3	6	6	6	6	6	6	3.6	6	2	1	2	1	3	3	2	1	2	2	1	2	2	3	4	4	4	4	5	5	5	5	4	4	5	4	5
1	2	1	1	1	1	20	10	5	3	3	1	2	2	2	5	5	5	4	5	5	2	4.8	3	2	3	2	3	3	2	2	2	2	1	1	2	2	4	4	4	3	4	4	4	5	4	4	4	3	5
0	2	1	1	3	1	38	6.5	3	4	6	3	4	3	2	2	2	3	4	3	3	3.6	2.8	3	1	3	2	2	2	1	2	1	1	1	1	3	3	4	5	4	4	4	4	4	4	4	4	5	4	5
0	2	1	2	1	2	30	8	6	4	5	5	5	5	4	6	6	6	6	6	6	4.8	6	1	1	2	1	3	3	4	3	2	2	1	3	1	3	5	5	5	5	5	5	5	5	5	5	5	5	5
0	1	1	1	1	2	27	8	6	7	6	5	5	6	5	6	6	6	6	6	6	5.4	6	3	2	2	3	4	4	4	3	2	4	1	3	2	3	4	4	4	4	5	5	5	5	4	4	4	4	4
1	2	1	1	1	2	14	4	3	4	5	5	6	5	4	6	6	6	4	6	6	5	5.7	4	2	3	1	3	1	1	3	2	2	1	2	4	4	4	4	4	3	2	3	3	4	4	4	4	3	5
0	2	1	2	2	2	35	14	1	2	5	1	4	5	3	5	4	5	5	3	2	3.6	4	4	3	4	5	5	5	5	5	5	5	4	5	5	5	3	2	3	3	3	4	5	5	3	3	3	3	4
1	2	1	1	1	3	40	20	6	4	5	5	5	5	5	6	6	6	6	6	6	5	6	1	1	1	1	1	3	1	2	1	2	1	1	1	1	5	5	5	5	5	5	5	5	5	5	5	5	5
[truncated: 12 more columns]
